# Supplementary material for: Challenges in Saving Trauma Patients in Seoul Based on the 2016–2020 Community-Based Severe Trauma Survey
Source: J Clin Med. 2025 Feb 22;14(5):1471. doi: 10.3390/jcm14051471 (PMC11900097; doi:10.3390/jcm14051471)
Supplement: Supplementary file 1 [file jcm-14-01471-s001.zip]

Archive with 1 entries (1 files):
- jcm-3472287-supplementary.pdf
